# Supplementary material for: Porous Refractories Synthesized Using Rice Husk and Rice Husk Processing Products
Source: Materials (Basel). 2025 Nov 6;18(21):5063. doi: 10.3390/ma18215063 (PMC12608176; doi:10.3390/ma18215063)
Supplement: Supplementary file 1 [file materials-18-05063-s001.zip]

Archive with 1 entries (1 files):
- materials-3945976-supplementary.pdf
